# Supplementary material for: Metabolic Shifts Induced by Treatment with Statin Influences Circulating Concentrations of the Stress Hormone, Cortisol, but Has Different Effects on Selected Cytokines, Adipokines and Neuropeptides in Lean and Fat Lines of Young Pigs
Source: Metabolites. 2025 Dec 16;15(12):797. doi: 10.3390/metabo15120797 (PMC12735346; doi:10.3390/metabo15120797)
Supplement: Supplementary file 1 [file metabolites-15-00797-s001.zip]

Archive with 1 entries (1 files):
- metabolites-3991209-supplementary.pdf
